# Supplementary material for: Tumor Microenvironment CD14+ Cells Correlate with Poor Overall Survival in Patients with Early-Stage Lung Adenocarcinoma
Source: Cancers (Basel). 2022 Sep 16;14(18):4501. doi: 10.3390/cancers14184501 (PMC9496975; doi:10.3390/cancers14184501)
Supplement: Supplementary file 1 [file cancers-14-04501-s001.zip]

Archive with 1 entries (1 files):
- cancers-1862370-supplementary.pdf
